# Supplementary material for: The splice site variant rs11078928 may be associated with a genotype-dependent alteration in expression of GSDMB transcripts
Source: BMC Genomics. 2013 Sep 17;14:627. doi: 10.1186/1471-2164-14-627 (PMC3848490; doi:10.1186/1471-2164-14-627)
Supplement: Additional file 2 — (Additional data file 2.csv) is a table showing the Taqman Assay information, including Assay IDs (Applied Biosystems, Foster City, USA) along with information about the transcript(s) that the assay will detect. The title of the table is “Taqman Assay information”. [file 1471-2164-14-627-S2.csv]

Additional data file 2: Taqman Assay information. The table shows the Taqman Assay ID along with information about the transcript(s) that the assay will detect. The exon boundaries shown are as labelled on NCBI gene Reference Sequence database (http://www.ncbi.nlm.nih.gov/gene). All Taqman Assays were supplied by Applied Biosystems (Life Technologies, CA, USA)
Taqman Assay ID	Exon Boundary	Assay label	Transcripts detected
(Applied Biosystems, CA, USA)
GSDMB
Hs00939390_m1	08-May	Delta_exon_6	NM_018530.2
Hs00940508_m1	06-May	Including exon 6	NM_001165958.1
			NM_001165959.1
Hs00938444_m1	07-May	Delta_exon_6	NM_001042471.1
Hs00218565_m1	04-Mar	Total expression	All RefSeq transcripts plus novel transcript
TSFM
Hs00903402_m1	03-Feb	Wild-type (WT)	NM_005726.5
			NM_001172695.1
			NM_001172696.1
			NM_001172697.1
Hs00903403_m1	04-Mar	Total expression	All RefSeq transcripts plus novel transcript
