# Supplementary material for: The splice site variant rs11078928 may be associated with a genotype-dependent alteration in expression of GSDMB transcripts
Source: BMC Genomics. 2013 Sep 17;14:627. doi: 10.1186/1471-2164-14-627 (PMC3848490; doi:10.1186/1471-2164-14-627)
Supplement: Additional file 5 — (Additional data file 5.csv) is a table listing the Custom Taqman Assay information, including primer and reporter information, and transcripts detected by the Custom Taqman Assays, provided by Applied Biosystems (Foster City, USA). The title of the table is “Custom Taqman Assay information for GSDMB and TSFM”. [file 1471-2164-14-627-S5.csv]

Additional data file 4: Custom Taqman Assay information for GSDMB and TSFM. Custom Taqman Assays were designed to the GSDMB wild-type (WT) transcripts and the GSDMB and TSFM novel (NV) transcripts. The positions of the primers and probes are indicated in Figures 2 and 3. All Custom Taqman Assays were from Applied Biosystems (Life Technologies, CA, USA).
Custom Taqman Assay	Forward Primer	Reverse Primer	Reporter sequence	Transcripts Detected
GSDMB WT	GCGACCGGCAATATAAATTTTGGA	GATAGCTCAGGACCCGATTTGG	CCCTTTGGCCCTTGTGTTT	NM_018530.2
				NM_001165958.1
				NM_001165959.1
				NM_001042471.1
GSDMB NV	CAGGGCCATCTCAGCTATAAACA	CATGTGTAGCTCCCCGGAAAT	CAGGACCTCAGATACCTTG	GSDMB novel (NV) transcript
TSFM NV	ATTGCAAGAAAGCTCTGGAGACTT	GGCCTGGGCCACAGA	ACAGACGGAGTCTTGC	TSFM novel (NV) transcript
